# Supplementary material for: Polyphenol-Rich Extract of Apocynum venetum L. Leaves Protects Human Retinal Pigment Epithelial Cells against High Glucose-Induced Damage through Polyol Pathway and Autophagy
Source: Nutrients. 2024 Sep 2;16(17):2944. doi: 10.3390/nu16172944 (PMC11397065; doi:10.3390/nu16172944)
Supplement: Supplementary file 1 [file nutrients-16-02944-s001.zip]

Archive with 1 entries (1 files):
- nutrients-3119325-supplementary.pdf
